# Supplementary material for: Independent and Combined Effects of Obesity and Cardiovascular Diseases on the Risk of Cognitive Impairment and Dementia: A Systematic Review and Meta-Analysis of Prospective Cohort Studies Involving 8,276,914 Participants
Source: Int J Mol Sci. 2026 Feb 16;27(4):1892. doi: 10.3390/ijms27041892 (PMC12940507; doi:10.3390/ijms27041892)
Supplement: Supplementary file 1 [file ijms-27-01892-s001.zip]

Archive with 2 entries (2 files):
- PRISMA_2020_checklist.pdf
- Supplemental materials.pdf
